# Supplementary material for: Zhaoshumycins A and B, Two Unprecedented Antimycin-Type Depsipeptides Produced by the Marine-Derived Streptomyces sp. ITBB-ZKa6
Source: Mar Drugs. 2021 Nov 5;19(11):624. doi: 10.3390/md19110624 (PMC8623215; doi:10.3390/md19110624)
Supplement: Supplementary file 1 [file marinedrugs-19-00624-s001.zip]

Archive with 1 entries (1 files):
- marinedrugs-1440105-supplementary.pdf
